# Supplementary material for: Investigations of Histomonosis-Favouring Conditions: A Hypotheses-Generating Case-Series-Study
Source: Animals (Basel). 2023 Apr 26;13(9):1472. doi: 10.3390/ani13091472 (PMC10177171; doi:10.3390/ani13091472)
Supplement: Supplementary file 1 [file animals-13-01472-s001.zip]

Archive with 1 entries (1 files):
- P3_Supplementary Materials.pdf
